# Supplementary material for: Proteome-Wide Identification of Lysine Propionylation in the Conidial and Mycelial Stages of Trichophyton rubrum
Source: Front Microbiol. 2019 Nov 13;10:2613. doi: 10.3389/fmicb.2019.02613 (PMC6861857; doi:10.3389/fmicb.2019.02613)
Supplement: Supplementary file 2 [file Table_1.xlsx]

## Sheet: Inclusion list
Table S1. PRM assay of the synthetic propionylated peptide.
Mass [m/z]	CS [z]	Polarity	NCE	Comment	Protein accession
475.6	3	Positive	27	AISLDK[+56.026215]THGISAR	TERG_03211T1
712.896	2	Positive	27	AISLDK[+56.026215]THGISAR	TERG_03211T1
567.638	3	Positive	27	LLIQNQDEMLK[+56.026215]SGR	TERG_08655T0
850.954	2	Positive	27	LLIQNQDEMLK[+56.026215]SGR	TERG_08655T0

## Sheet: transition
protein accession	Precursor (m/z)	charge	peptide sequence	fragment ions	Product (m/z)	Collision Energy (V)	Rank
TERG_03211T1	712.896	2	AISLDK[+56.026215]THGISAR	y9	1040.55	26.5	2
TERG_03211T1	712.896	2	AISLDK[+56.026215]THGISAR	y7	741.4	26.5	5
TERG_03211T1	712.896	2	AISLDK[+56.026215]THGISAR	y6	640.353	26.5	4
TERG_03211T1	712.896	2	AISLDK[+56.026215]THGISAR	y5	503.294	26.5	6
TERG_03211T1	712.896	2	AISLDK[+56.026215]THGISAR	y4	446.272	26.5	12
TERG_03211T1	712.896	2	AISLDK[+56.026215]THGISAR	y3	333.188	26.5	9
TERG_03211T1	712.896	2	AISLDK[+56.026215]THGISAR	b3	272.16	26.5	10
TERG_03211T1	712.896	2	AISLDK[+56.026215]THGISAR	b5	500.271	26.5	16
TERG_03211T1	475.6	3	AISLDK[+56.026215]THGISAR	y7	741.4	15.5	4
TERG_03211T1	475.6	3	AISLDK[+56.026215]THGISAR	y6	640.353	15.5	2
TERG_03211T1	475.6	3	AISLDK[+56.026215]THGISAR	y5	503.294	15.5	5
TERG_03211T1	475.6	3	AISLDK[+56.026215]THGISAR	y3	333.188	15.5	9
TERG_03211T1	475.6	3	AISLDK[+56.026215]THGISAR	y1	175.119	15.5	10
TERG_08655T0	850.954	2	LLIQNQDEMLK[+56.026215]SGR	y12	1474.73	31.2	11
TERG_08655T0	850.954	2	LLIQNQDEMLK[+56.026215]SGR	y11	1361.65	31.2	5
TERG_08655T0	850.954	2	LLIQNQDEMLK[+56.026215]SGR	y10	1233.59	31.2	1
TERG_08655T0	850.954	2	LLIQNQDEMLK[+56.026215]SGR	y9	1119.55	31.2	6
TERG_08655T0	850.954	2	LLIQNQDEMLK[+56.026215]SGR	y8	991.488	31.2	3
TERG_08655T0	850.954	2	LLIQNQDEMLK[+56.026215]SGR	y7	876.461	31.2	7
TERG_08655T0	850.954	2	LLIQNQDEMLK[+56.026215]SGR	y6	747.418	31.2	9
TERG_08655T0	850.954	2	LLIQNQDEMLK[+56.026215]SGR	y5	616.378	31.2	10
TERG_08655T0	850.954	2	LLIQNQDEMLK[+56.026215]SGR	y4	503.294	31.2	8
TERG_08655T0	850.954	2	LLIQNQDEMLK[+56.026215]SGR	y3	319.172	31.2	4
TERG_08655T0	850.954	2	LLIQNQDEMLK[+56.026215]SGR	b3	340.259	31.2	13
TERG_08655T0	567.638	3	LLIQNQDEMLK[+56.026215]SGR	y10	1233.59	18.3
TERG_08655T0	567.638	3	LLIQNQDEMLK[+56.026215]SGR	y9	1119.55	18.3
TERG_08655T0	567.638	3	LLIQNQDEMLK[+56.026215]SGR	y8	991.488	18.3
TERG_08655T0	567.638	3	LLIQNQDEMLK[+56.026215]SGR	y7	876.461	18.3
TERG_08655T0	567.638	3	LLIQNQDEMLK[+56.026215]SGR	y6	747.418	18.3
TERG_08655T0	567.638	3	LLIQNQDEMLK[+56.026215]SGR	y5	616.378	18.3
TERG_08655T0	567.638	3	LLIQNQDEMLK[+56.026215]SGR	y4	503.294	18.3
TERG_08655T0	567.638	3	LLIQNQDEMLK[+56.026215]SGR	y3	319.172	18.3
TERG_08655T0	567.638	3	LLIQNQDEMLK[+56.026215]SGR	b3	340.259	18.3
TERG_08655T0	567.638	3	LLIQNQDEMLK[+56.026215]SGR	b4	468.318	18.3
TERG_08655T0	567.638	3	LLIQNQDEMLK[+56.026215]SGR	b5	582.361	18.3
TERG_08655T0	567.638	3	LLIQNQDEMLK[+56.026215]SGR	b6	710.42	18.3
TERG_08655T0	567.638	3	LLIQNQDEMLK[+56.026215]SGR	b7	825.446	18.3
TERG_08655T0	567.638	3	LLIQNQDEMLK[+56.026215]SGR	b8	954.489	18.3
TERG_08655T0	567.638	3	LLIQNQDEMLK[+56.026215]SGR	b9	1085.53	18.3

## Sheet: retention time
The retention time of the propionylated peptides and the corresponding synthetic peptides.
Number	Peptides	aDDA_1	aDDA_2	aDDA_3	bPRM
peptide 1	AISLDK(pro)THGISAR	20.359	20.144	19.779	20.2
peptide 2	LLIQNQDEMLK(pro)SGR	25.139	25.196	25.287	25.8
aThe retention time (min) of the propionylated peptides identified in the DDA mode in each replicate. bThe retention time (min) of the synthetic propionylated peptides in PRM mode.
