# Supplementary material for: Proteome-Wide Identification of Lysine Propionylation in the Conidial and Mycelial Stages of Trichophyton rubrum
Source: Front Microbiol. 2019 Nov 13;10:2613. doi: 10.3389/fmicb.2019.02613 (PMC6861857; doi:10.3389/fmicb.2019.02613)
Supplement: Supplementary file 4 [file Table_3.xlsx]

## Sheet: Combined_analysis
Table S3. Propionylated proteins and sites identified in conidial and mycelial stages.
Basic Information					Conidia																					Mycelia
					Repeat1							Repeat2							Repeat3							Repeat1							Repeat2							Repeat3
Protein accession	Position	Amino acid	Protein description	Gene name	Localization probability	PEP	Score	Modified sequence	Charge	Mass error [ppm]	MS/MS Count	Localization probability	PEP	Score	Modified sequence	Charge	Mass error [ppm]	MS/MS Count	Localization probability	PEP	Score	Modified sequence	Charge	Mass error [ppm]	MS/MS Count	Localization probability	PEP	Score	Modified sequence	Charge	Mass error [ppm]	MS/MS Count	Localization probability	PEP	Score	Modified sequence	Charge	Mass error [ppm]	MS/MS Count	Localization probability	PEP	Score	Modified sequence	Charge	Mass error [ppm]	MS/MS Count
TERG_00475T1	338	K	C-14 sterol reductase	AFUA_1G05720	1	0.0112972	54.784	ERRDEDK(1)CK(1)R	3	0.2288	1
TERG_00475T1	340	K	C-14 sterol reductase	AFUA_1G05720	1	0.0112972	54.784	ERRDEDK(1)CK(1)R	3	0.2288	1
TERG_00633T0	23	K	40S ribosomal protein S9	ACLA_069510	1	4.65372e-21	162.38	TATAVAHCK(1)QGK	2	0.075469	1
TERG_00660T0	173	K	Unknown	Unknown	1	0.0408739	48.561	RYDDK(1)VYK	2	-2.4461	1
TERG_00727T0	2707	K	Involucrin repeat protein, putative	AFUB_024070	0.998319	0.0223706	45.489	SK(0.867)K(0.142)GK(0.993)NK(0.998)K	2	-1.62	2								0.999911	0.0114896	60.118	SK(0.775)K(0.229)GK(0.997)NK(1)K	2	0.91949	1
TERG_00727T0	2705	K	Involucrin repeat protein, putative	AFUB_024070	0.992511	0.0223706	45.489	SK(0.867)K(0.142)GK(0.993)NK(0.998)K	2	-1.62	2								0.996689	0.0114896	60.118	SK(0.775)K(0.229)GK(0.997)NK(1)K	2	0.91949	1
TERG_00727T0	2702	K	Involucrin repeat protein, putative	AFUB_024070	0.945758	0.0223706	45.489	SK(0.946)K(0.122)GK(0.961)NK(0.972)K	2	-0.12976	2								0.774593	0.0114896	60.118	SK(0.775)K(0.229)GK(0.997)NK(1)K	2	0.91949	1
TERG_00865T2	69	K	Unknown	Unknown	0.994918	0.00501798	49.149	TEGK(0.995)PTEEK(0.005)PTEEK	3	-0.072624	1								0.996554	0.0052658	49.988	TEGK(0.997)PTEEK(0.003)PTEEK	3	0.92944	1
TERG_00865T2	79	K	Unknown	Unknown	0.999999	1.37106e-12	109.79	TEGKPTEEKPTEEK(1)K	3	-0.050578	1
TERG_00942T0	54	K	Unknown	Unknown	1	1.21506e-05	86.497	ALHGNK(1)PTASTGAER	2	0.35281	2	1	5.93293e-18	133.48	ALHGNK(1)PTASTGAER	2	0.34322	2	1	5.34786e-14	135.47	ALHGNK(1)PTASTGAER	2	0.15867	2
TERG_01612T0	5	K	Enolase/allergen Asp F 22	ACLA_088550	1	0.000404005	138.54	AITK(1)IHAR	2	-0.16459	2	1	1.39892e-14	182.39	AITK(1)IHAR	2	-1.2202	2	1	0.00349975	146.81	AITK(1)IHAR	2	0.007885	1
TERG_02242T0	70	K	Adhesin, putative	ACLA_069160	1	0.00116268	83.823	AGYK(1)ASPHNNDITK	2	1.2724	1	1	2.74478e-07	106.3	AGYK(1)ASPHNNDITK	2	0.94262	1	1	3.3222e-08	112.96	AGYK(1)ASPHNNDITK	3	1.0631	2
TERG_02242T0	80	K	Adhesin, putative	ACLA_069160	1	0.000233014	98.942	ASPHNNDITK(1)QFR	2	-0.99082	2	1	0.000220015	81.278	ASPHNNDITK(1)QFR	2	-1.7179	2	1	0.000592699	81.904	ASPHNNDITK(1)QFR	2	-2.1961	1
TERG_02290T0	106	K	Unknown	Unknown	1	5.90149e-23	130.01	ADRGEVDSVETEQMEK(1)EVR	3	0.20277	2	1	4.23791e-13	117.65	ADRGEVDSVETEQMEK(1)EVR	3	0.26284	2	1	1.62949e-19	133.93	ADRGEVDSVETEQMEK(1)EVR	3	-0.54956	3
TERG_02412T0	81	K	HHE domain protein	ACLA_073270	1	0.000186234	111.52	EHQLVK(1)EQLK	2	0.21057	1	1	1.13199e-05	118.97	EHQLVK(1)EQLK	2	0.25596	1
TERG_02508T0	1559	K	ATP-binding cassette transporter	ACLA_024510	0.999985	0.0244666	55.441	EKCPRK(1)R	2	3.2328	1
TERG_02631T0	60	K	Histone H2B	htb1	1	0.000298922	74.29	VLK(1)QVHPDTGISK	3	-0.26232	1	1	1.38113e-05	95.822	VLK(1)QVHPDTGISK	2	0.67698	2	1	1.26149e-05	85.271	VLK(1)QVHPDTGISK	3	-0.15823	2
TERG_02631T0	70	K	Histone H2B	htb1	1	0.00427493	56.205	QVHPDTGISK(1)R	3	0.18953	1								1	0.00206936	61.11	QVHPDTGISK(1)R	3	-0.42308	1
TERG_02631T0	20	K	Histone H2B	htb1	1	0.00219048	106.62	APAGK(1)APAEK	2	-0.69832	1	1	0.0253674	84.687	APAGK(1)APAEK	2	-0.60223	2	1	0.00670075	115.57	APAGK(1)APAEK	2	0.42313	3	1	0.00661781	108.31	APAGK(1)APAEK	2	-2.0184	2	1	0.000723155	73.632	APAGK(1)APAEK	2	-1.9268	1	1	0.025194	77.744	APAGK(1)APAEK	2	-0.46925	1
TERG_02768T1	443	K	6-phosphogluconate dehydrogenase, decarboxylating	ACLA_082590	0.999714	0.00225111	51.073	IK(1)PEHASDKYPEGK	3	-1.3996	1	0.999929	0.00174898	52.599	IK(1)PEHASDKYPEGK	3	-0.18815	1	1	2.23968e-05	76.759	IK(1)PEHASDKYPEGK	3	-0.82454	1
TERG_03068T0	110	K	Tubulin-specific chaperone Rbl2, putative	AFUB_024190	1	0.00729474	96.604	EAISHAK(1)TAVR	2	0.57918	2	1	0.0345764	51.567	EAISHAK(1)TAVR	3	0.68102	1
TERG_03211T1	137	K	Actin cytoskeleton protein (VIP1), putative	AFUB_025850	1	2.60101e-06	101.38	AISLDK(1)THGISAR	3	1.1992	1	1	1.05443e-05	98.942	AISLDK(1)THGISAR	2	-0.32092	2	1	0.000552466	67.234	AISLDK(1)THGISAR	3	-0.47546	1
TERG_03211T1	207	K	Actin cytoskeleton protein (VIP1), putative	AFUB_025850	1	0.016639	44.564	AFYLQSDK(1)QVR	2	0.44584	1
TERG_03909T0	23	K	Unknown	Unknown	1	0.00066876	111.61	K(1)FTDQGQGK	2	-1.0448	2								1	0.00301152	132.01	K(1)FTDQGQGK	2	1.3681	1
TERG_04281T2	168	K	Woronin body protein HexA, putative	ACLA_011710	1	1.31237e-10	112.42	IVAMTETGDVK(1)QGLR	2	1.5431	2	1	5.33104e-08	101.3	IVAMTETGDVK(1)QGLR	2	0.95993	2	1	7.04946e-06	91.812	IVAMTETGDVK(1)QGLR	2	2.2555	1															1	6.82779e-05	101.61	IVAMTETGDVK(1)QGLR	2	-0.5652	1
TERG_04281T2	211	K	Woronin body protein HexA, putative	ACLA_011710	1	0.0013589	90.412	ELVVDYK(1)VIHGSR	2	-0.48195	4	1	0.0256606	49.298	ELVVDYK(1)VIHGSR	3	0.16585	1	1	9.82752e-08	111.79	ELVVDYK(1)VIHGSR	2	0.057026	1	1	0.00405645	63.292	ELVVDYK(1)VIHGSR	3	-0.86974	1	1	6.89976e-05	90.861	ELVVDYK(1)VIHGSR	3	-0.64778	1
TERG_04335T0	198	K	Superoxide dismutase [Cu-Zn]	sodC	1	0.0003489	65.887	TIVCHAGTDDLGK(1)GGNEESLK	3	-0.14218	1								1	0.000954353	57.814	TIVCHAGTDDLGK(1)GGNEESLK	3	0.08018	1
TERG_04402T1	250	K	Glyceraldehyde-3-phosphate dehydrogenase	ACLA_003290	1	1.47327e-05	103.97	TEK(1)PVTYDEIKK	3	1.0756	2	0.999999	0.0292571	67.952	TEK(1)PVTYDEIKK	2	-1.1174	1	1	0.00361885	59.67	TEK(1)PVTYDEIK	2	-1.8629	2	0.999944	0.0202593	46.387	TEK(1)PVTYDEIKK	3	1.5825	1
TERG_04405T0	7	K	Histone H2A.Z	HTZ1	0.977384	0.00268259	58.04	PGGK(0.023)GK(0.977)SVGGGK	2	-0.3268	1	0.987019	0.0055996	51.569	PGGK(0.013)GK(0.987)SVGGGK	2	-0.54143	1	0.997957	0.000420333	71.806	PGGK(0.002)GK(0.998)SVGGGK	2	1.3052	3	0.979224	0.00976206	52.576	PGGK(0.021)GK(0.979)SVGGGK	2	0.36337	2	0.998869	0.00105978	65.234	PGGK(0.001)GK(0.999)SVGGGK	2	1.0497	2	0.999169	0.000776435	73.273	PGGK(0.001)GK(0.999)SVGGGK	2	0.50788	2
TERG_04405T0	13	K	Histone H2A.Z	HTZ1	1	0.0108507	51.276	SVGGGK(1)AAPK	2	0.86871	1
TERG_04580T0	263	K	Glutamate dehydrogenase	AFUB_063700	1	0.00199895	88.163	GGK(1)DSSITPEEIR	2	0.75204	1	1	0.009394	72.321	GGK(1)DSSITPEEIR	2	0.53266	1	1	2.89323e-06	100.11	GGK(1)DSSITPEEIR	2	1.4841	1
TERG_04775T0	600	K	Beta-hexosaminidase	AFUB_082480	1	6.78215e-07	87.676	YCLK(1)HPHHCDLYSDPNAVLG	3	0.82556	1	1	0.00445875	76.378	YCLK(1)HPHHCDLYSDPNAVLG	3	-1.1237	1
TERG_04775T0	133	K	Beta-hexosaminidase	AFUB_082480	1	2.28587e-11	146.11	VTDVNAK(1)LAHK	2	0.13744	2	1	2.65563e-07	112.13	VTDVNAK(1)LAHK	3	0.63494	2	1	0.0019352	121.9	VTDVNAK(1)LAHK	2	0.58501	2
TERG_04843T0	708	K	PHD finger and SET domain protein, putative	ACLA_070170	1	0.0260536	45.357	CLEDRIK(1)MEEDGR	2	1.1563	1
TERG_04928T0	293	K	Translation elongation factor EF-2 subunit, putative	AFUB_029170	1	1.93636e-05	113.38	K(1)DEIATLVEK	2	1.3832	1	1	0.0230901	85.813	K(1)DEIATLVEK	2	1.1333	1
TERG_04928T0	153	K	Translation elongation factor EF-2 subunit, putative	AFUB_029170	1	0.0073897	63.534	IK(1)PVCIINK	2	-1.9368	1															1	0.0475638	42.312	IK(1)PVCIINK	2	-1.8203	1
TERG_05518T0	117	K	Short chain dehydrogenase, putative	ACLA_048050	1	3.12863e-07	118.6	IVQEIADK(1)HGR	3	-1.9327	1								1	0.000111553	134.3	IVQEIADK(1)HGR	2	-0.91683	2
TERG_05579T0	263	K	Fumarate reductase Osm1, putative	ACLA_058950	1	0.0218054	46.001	WK(1)FLAAEALR	2	1.1348	1
TERG_06411T0	176	K	Histone acetyltransferase subunit (Yaf9), putative	ACLA_049050	1	8.22185e-12	122.78	GK(1)QAQLPPTAVGGR	2	-0.48091	2	1	3.36542e-17	135.81	GK(1)QAQLPPTAVGGR	2	0.23534	2	1	2.71676e-07	103.76	GK(1)QAQLPPTAVGGR	2	0.54121	2
TERG_06437T0	50	K	60S ribosomal protein L28	ACLA_095330	1	0.0246794	70.441	K(1)FAGFVNSK	2	1.8047	1																						1	4.29487e-05	145.46	K(1)FAGFVNSK	2	-0.23734	1
TERG_06621T1	147	K	60S ribosomal subunit assembly/export protein loc1	loc1	0.988085	0.0330479	44.395	K(0.988)EK(0.506)K(0.506)NAK	2	-1.4081	1
TERG_06744T0	244	K	Fructose-bisphosphate aldolase, class II	AFUB_037500	1	2.53705e-07	101.32	LHPELLSK(1)HQAHVK	3	-0.65188	2	1	1.22695e-17	131.06	LHPELLSK(1)HQAHVK	3	-1.3821	4	1	0.000141866	72.705	LHPELLSK(1)HQAHVK	4	-0.016964	2
TERG_06794T0	59	K	NADH-quinone oxidoreductase Pst2, putative	AFUA_1G02820	1	0.030281	47.154	SK(1)HPVAEPR	3	0.14342	1
TERG_06817T0	60	K	Mitochondrial ATPase inhibitor, putative	ACLA_091220	1	0.00363956	60.255	RESAEEALYMK(1)K	3	-0.85202	3	1	0.00019515	83.243	RESAEEALYMK(1)K	2	-0.16493	1	1	0.000785431	69.786	ESAEEALYMK(1)K	2	-1.0453	2
TERG_07156T3	723	K	Transcription regulator BDF1, putative	AFUB_067640	0.941647	0.00286492	73.196	KDVK(0.942)K(0.058)GAAR	2	-0.44217	2	0.950495	0.00607054	79.128	KDVK(0.95)K(0.049)GAAR	2	0.92087	1	0.843059	0.0102685	74.267	KDVK(0.843)K(0.157)GAAR	2	-0.52443	1
TERG_07342T0	84	K	Mitochondrial 2-oxodicarboxylate carrier protein, putative	AFUB_009110	1	0.00449832	49.333	GINAPILMEAPK(1)R	2	-2.1535	2	1	0.00591055	43.03	GINAPILMEAPK(1)R	2	-1.1731	1	1	0.00383802	48.532	GINAPILMEAPK(1)R	2	0.30237	1
TERG_08242T0	6	K	Unknown	Unknown	0.973944	0.00600007	72.23	K(0.013)K(0.013)EDK(0.974)EEK	2	-1.546	1
TERG_08378T0	173	K	Unknown	Unknown	1	8.28098e-08	100.11	SEGK(1)EGSAAAAGGNK	2	0.47291	1	1	3.56967e-18	135.14	SEGK(1)EGSAAAAGGNK	2	0.048612	1	1	8.79397e-10	117.08	SEGK(1)EGSAAAAGGNK	2	0.35604	1
TERG_12633T0	171	K	Conserved lysine-rich protein, putative	AFUB_069410	1	2.62042e-17	129.05	LHGQK(1)HTFQATDADER	3	-0.71382	1	1	9.31844e-09	71.08	LHGQK(1)HTFQATDADER	3	-0.088603	1
TERG_00734T0	462	K	Unknown	Unknown								0.783332	0.0310086	47.869	IGK(0.217)K(0.783)DGAGR	2	-0.35451	1
TERG_01909T0	297	K	Ribonuclease P complex subunit Pop2, putative	ACLA_058220								1	0.0300653	43.769	REMK(1)RRAK	2	-0.85196	1
TERG_03153T1	22	K	Folic acid synthesis protein	AFUA_2G09840								1	0.0138305	62.714	VIDK(1)GPR	2	0.69622	1
TERG_04125T0	401	K	Citrate synthase	AFUB_052750								1	0.0420197	45.334	IAPGVLTEHGK(1)TK	3	1.0674	1								1	0.00139784	71.506	IAPGVLTEHGK(1)TK	3	-0.072013	1	1	0.0317437	41.749	IAPGVLTEHGK(1)TK	3	-0.38633	1	1	0.0024133	62.398	IAPGVLTEHGK(1)TK	3	-0.73813	1
TERG_04690T0	152	K	Fe-S cluster assembly protein dre2	dre2								1	0.0122237	76.064	PK(1)K(1)DTNLNK	2	0.55331	1
TERG_04690T0	153	K	Fe-S cluster assembly protein dre2	dre2								1	0.0122237	76.064	PK(1)K(1)DTNLNK	2	0.55331	1
TERG_05579T2	263	K	Fumarate reductase Osm1, putative	ACLA_058950								1	0.019012	44.318	WK(1)FLAAEALR	2	0.6294	1
TERG_06205T0	311	K	Integral membrane protein	AFUB_003500								1	0.00022881	71.176	WVDEAYQHGVIK(1)R	3	0.71096	1
TERG_06437T0	46	K	60S ribosomal protein L28	ACLA_095330								1	0.00831834	68.83	DPLNLVNK(1)HSR	2	0.65242	1	1	0.00190718	71.268	DPLNLVNK(1)HSR	2	0.70071	1
TERG_06578T0	247	K	Translation elongation factor eEF-1 subunit gamma, putative	AFUA_6G04570								0.956666	0.0017759	66.893	AAAAAAPAEEEEK(0.043)PAPK(0.957)AK	3	-1.0286	1
TERG_06655T0	105	K	Peptidyl-prolyl cis-trans isomerase, putative	AFUA_1G01750								1	0.0176648	41.399	K(1)MAVGMEFVK	2	-1.2266	1
TERG_07621T0	119	K	MSP domain protein	ACLA_046240								1	0.020916	41.575	SLIQERK(1)IR	3	-0.25139	1
TERG_02032T0	427	K	ATP synthase subunit alpha	AFUB_082210															1	0.00548099	45.661	VGSAAQLK(1)AMK	2	-0.22198	1
TERG_02631T0	8	K	Histone H2B	htb1															0.984268	0.00728863	53.557	AAEK(0.984)K(0.016)PSTGGK	2	1.5819	2
TERG_04145T1	150	K	ATP synthase subunit beta	ACLA_013560															1	0.00278917	71.715	GPIK(1)GVK	2	0.8937	1
TERG_05184T0	129	K	Glycine cleavage system H protein	ACLA_023490															1	2.14321e-05	78.814	VIEVNTVLEEK(1)PK	2	0.64632	1	1	0.000616071	120.84	VIEVNTVLEEK(1)PK	2	-0.66764	1	1	1.36997e-08	159.5	VIEVNTVLEEK(1)PK	2	-0.54517	1	1	3.12879e-05	139.46	VIEVNTVLEEK(1)PK	2	-1.2274	1
TERG_05629T1	3	K	Chromosome segregation protein (Pcs1), putative	AFUB_099030															1	0.00378657	62.546	MPK(1)RK(1)AESK	2	-2.1954	1
TERG_05629T1	5	K	Chromosome segregation protein (Pcs1), putative	AFUB_099030															1	0.00378657	62.546	MPK(1)RK(1)AESK	2	-2.1954	1
TERG_06056T0	138	K	L-PSP endoribonuclease family protein (Hmf1), putative	AFUB_088910															1	0.000900104	82.426	YFSHK(1)PAR	2	0.11474	1
TERG_07743T0	95	K	Unknown	Unknown															1	0.0033535	46.873	EGQK(1)EMHTGDFSHATR	3	0.98635	1
TERG_08422T0	48	K	Unknown	Unknown															0.999999	0.000121023	66.826	VLK(1)PGDMSTMDFKPER	3	3.0003	1
TERG_00283T0	383	K	HEC/Ndc80p family protein	ACLA_038040																						1	0.0710617	51.787	ILEDDK(1)K	2	-0.1362	1
TERG_00499T0	141	K	Unknown	Unknown																						1	0.00590414	58.172	VGVMHTGK(1)PGFK	3	1.4628	1
TERG_00708T0	414	K	Serine hydroxymethyltransferase	ACLA_079780																						0.996988	0.000167476	71.354	NTVPGDK(0.997)SALK(0.003)PGGLR	3	0.73586	1								0.998389	0.000143675	76.82	NTVPGDK(0.998)SALK(0.002)PGGLR	3	0.47813	1
TERG_01052T0	448	K	Succinyl-CoA:3-ketoacid-coenzyme A transferase	AFUB_078260																						1	0.00482502	60	VVVTMEHTDK(1)K	2	-0.52948	2	1	0.000165603	74.962	VVVTMEHTDK(1)K	3	-1.0447	1	1	0.00774964	49.632	VVVTMEHTDK(1)K	3	-0.82479	1
TERG_01052T0	422	K	Succinyl-CoA:3-ketoacid-coenzyme A transferase	AFUB_078260																						1	0.000638128	59.372	VK(1)GFGGAMDLVSNPTATK	2	0.48387	1	1	2.95385e-05	74.732	VK(1)GFGGAMDLVSNPTATK	2	1.4644	2	1	0.000500961	68.243	VK(1)GFGGAMDLVSNPTATK	2	0.87791	2
TERG_01258T0	80	K	ATP synthase D chain, mitochondrial, putative	ACLA_096800																						1	0.005348	85.813	NFK(1)PVTYDVNR	2	1.0519	1	1	0.00224613	96.229	NFK(1)PVTYDVNR	2	0.97135	1	1	0.00790451	85.813	NFK(1)PVTYDVNR	2	0.85071	1
TERG_01272T0	463	K	2-methylcitrate synthase, mitochondrial	mcsA																						1	7.29803e-05	86.367	NSEIAPGVLTEHGK(1)TK	3	-0.11746	1
TERG_01272T0	115	K	2-methylcitrate synthase, mitochondrial	mcsA																						1	0.0341497	101.21	ELLK(1)QVK	2	-0.62751	1	1	0.00211472	108.98	ELLK(1)QVK	2	-0.72089	3
TERG_01521T0	243	K	Acetyl-CoA-acetyltransferase, putative	AFUB_000550																						1	2.82999e-05	89.358	K(1)GEVVVNRDEGFEDLR	3	0.28301	1								1	0.00149627	62.709	K(1)GEVVVNRDEGFEDLR	3	0.11821	1
TERG_01521T0	266	K	Acetyl-CoA-acetyltransferase, putative	AFUB_000550																						1	0.0199827	101.28	SLK(1)PAFVR	2	-0.27485	2	1	0.00542226	101.28	SLK(1)PAFVR	2	-0.30082	2	1	0.0151609	111.82	SLK(1)PAFVR	2	-0.62497	1
TERG_01613T0	269	K	Eukaryotic translation initiation factor 3 subunit J	hcr1																						0.935136	0.000303968	58.461	KIASAMTAASNEK(0.065)LK(0.935)EEK	3	-1.8449	2	0.983707	0.00197982	50.178	KIASAMTAASNEK(0.016)LK(0.984)EEK	3	-2.1568	1	0.945478	0.000274159	60.307	KIASAMTAASNEK(0.055)LK(0.945)EEK	3	-1.612	1
TERG_02155T0	105	K	Type I phosphodiesterase / nucleotide pyrophosphatase family protein	ACLA_072710																						1	0.027137	50.127	IGK(1)RDRSR	2	-0.34559	1
TERG_02317T0	886	K	Phosphatidylethanolamine N-methyltransferase	cho2																						1	0.0214594	46.462	K(1)VLAPYSMR	2	-0.89576	1
TERG_02645T0	46	K	Unknown	Unknown																						1	0.0663923	42.348	ITAADFTGK(1)K	2	-1.6468	1
TERG_02728T0	115	K	3-hydroxyisobutyrate dehydrogenase	AFUB_077050																						1	0.00438148	83.856	SVFHVILK(1)DGLPK	2	0.90279	2	1	0.00233309	67.136	SVFHVILK(1)DGLPK	3	0.87891	2	1	0.00228548	78.69	SVFHVILK(1)DGLPK	2	1.0721	2
TERG_03123T0	28	K	Histone H3	AFUB_013270																						1	0.0010181	77.744	K(1)AAPTTGGVK	2	-0.19981	1								1	0.0161911	61.958	K(1)AAPTTGGVK	2	0.31861	2
TERG_03123T0	57	K	Histone H3	AFUB_013270																						1	0.000234591	123.79	YQK(1)STELLIR	2	-0.38023	3	1	0.00264525	137.46	YQK(1)STELLIR	2	-0.49699	2	1	0.00039305	123.75	YQK(1)STELLIR	2	0.032035	3
TERG_03123T0	15	K	Histone H3	AFUB_013270																						1	0.0515797	84.916	STGGK(1)VPR	2	-0.10392	1	1	0.0441717	81.191	STGGK(1)VPR	2	0.20629	1
TERG_03155T0	130	K	Eukaryotic translation initiation factor 3 subunit G	tif35																						1	0.00396292	58.433	EQLK(1)DK(1)K(1)VK	2	0.43329	1
TERG_03155T0	127	K	Eukaryotic translation initiation factor 3 subunit G	tif35																						1	0.00396292	58.433	EQLK(1)DK(1)K(1)VK	2	0.43329	1
TERG_03155T0	129	K	Eukaryotic translation initiation factor 3 subunit G	tif35																						1	0.00396292	58.433	EQLK(1)DK(1)K(1)VK	2	0.43329	1
TERG_03206T1	58	K	Heat shock protein 70 (Hsp70)	ACLA_069020																						1	3.8882e-13	162.88	K(1)FTDPECQR	2	-0.91493	1								1	8.12711e-07	142.98	K(1)FTDPECQR	2	-0.90108	2
TERG_03206T1	115	K	Heat shock protein 70 (Hsp70)	ACLA_069020																						1	0.00160573	113.22	ETAEGYLNK(1)PIK	2	-0.10243	2								1	0.00239487	109.39	ETAEGYLNK(1)PIK	2	-0.31764	1
TERG_03206T1	525	K	Heat shock protein 70 (Hsp70)	ACLA_069020																						1	3.52361e-05	119.25	ADSVLNDTEK(1)ALK	2	2.6638	2								1	0.00101197	107.39	ADSVLNDTEK(1)ALK	2	2.2239	1
TERG_03300T1	23	K	60S ribosomal protein L10	AFUB_025090																						1	0.0317735	76.064	ICANK(1)YLVK	2	-0.86407	1	1	0.0098281	86.205	ICANK(1)YLVK	2	0.67692	1
TERG_03351T0	391	K	Kelch repeats protein, putative	AFUB_022000																						1	0.0419326	53.968	APK(1)SGIK(1)K	2	0.66837	1
TERG_03351T0	387	K	Kelch repeats protein, putative	AFUB_022000																						1	0.0419326	53.968	APK(1)SGIK(1)K	2	0.66837	1
TERG_03679T0	13	K	Histone H4	ACLA_073790																						1	0.0730415	43.858	GLGK(1)GGAK	2	0.32404	1
TERG_03734T0	445	K	Pre-rRNA processing protein Rrp12, putative	ACLA_070760																						1	0.0577344	47.594	ANENFQGK(1)K	2	-0.045426	1
TERG_04402T1	74	K	Glyceraldehyde-3-phosphate dehydrogenase	ACLA_003290																						1	5.80294e-05	63.272	HNECGLIVGGQHIK(1)FYAERDPANIK	5	-0.64826	1								1	3.92209e-05	68.309	HNECGLIVGGQHIK(1)FYAERDPANIK	5	0.80182	1
TERG_04639T0	267	K	Unknown	Unknown																						1	0.020263	43.68	K(1)RQREEVCQLAK	2	-0.74022	2
TERG_04899T0	100	K	Ubiquitin-60S ribosomal protein L40	RPL40A																						1	0.010978	83.499	ALASK(1)FNCEK	2	0.77229	1								1	0.0108697	101.54	ALASK(1)FNCEK	2	2.1117	1
TERG_05029T0	141	K	Cytochrome b-c1 complex subunit Rieske, mitochondrial	ACLA_013620																						1	0.00420745	97.163	IPSFGK(1)YASPR	2	-0.5259	2	1	0.00206259	95.477	IPSFGK(1)YASPR	2	-0.17035	1	1	0.00365666	95.477	IPSFGK(1)YASPR	2	0.18684	1
TERG_05145T3	663	K	Cyclin dependent kinase (Pho85), putative	ACLA_014660																						1	0.0389998	73.248	GLGK(1)NIAGR	2	0.086876	1
TERG_05525T0	85	K	Unknown	Unknown																						1	0.0114968	43.761	K(1)GAAAAAGGDK(1)K(1)AK	2	-0.40993	1
TERG_05525T0	95	K	Unknown	Unknown																						1	0.0114968	43.761	K(1)GAAAAAGGDK(1)K(1)AK	2	-0.40993	1
TERG_05525T0	96	K	Unknown	Unknown																						1	0.0114968	43.761	K(1)GAAAAAGGDK(1)K(1)AK	2	-0.40993	1
TERG_05621T0	475	K	Peroxisomal multifunctional beta-oxidation protein (MFP), putative	AFUB_099120																						1	0.0425739	61.11	TLALEGAK(1)YNIR	2	-0.64615	1	1	0.033023	62.338	TLALEGAK(1)YNIR	2	0.61368	1	1	0.0153591	75.739	TLALEGAK(1)YNIR	2	0.88708	1
TERG_05679T0	81	K	3-hydroxybutyryl-CoA dehydrogenase, putative	ACLA_053970																						1	0.0194514	101.54	FAEK(1)LLAK	2	1.0903	1
TERG_06172T0	40	K	60S ribosomal protein L12	AFUB_003800																						1	0.0438715	47.844	IGPLGLSPK(1)K	2	-1.1774	1	1	0.0143909	63.073	IGPLGLSPK(1)K	2	-1.2522	1	1	0.0197756	58.743	IGPLGLSPK(1)K	2	-0.44737	1
TERG_06224T0	36	K	Cytochrome c subunit Vb, putative	ACLA_091830																						1	0.0387538	62.035	SK(1)WDPQPGESAGK	2	0.097031	1	1	0.0321966	61.409	SK(1)WDPQPGESAGK	2	-0.52531	1
TERG_06351T0	407	K	WD repeat protein	ACLA_014900																						1	0.00692584	69.825	HIALNDRK(1)R	2	1.1166	1
TERG_06437T0	27	K	60S ribosomal protein L28	ACLA_095330																						1	0.0020099	85.862	TQNAFLVK(1)R	2	1.8159	1	1	0.0187477	66.962	TQNAFLVK(1)R	2	-0.43792	1
TERG_06505T0	511	K	Molecular chaperone Hsp70	AFUB_007770																						1	0.0725035	43.982	LSK(1)EEIER	2	1.1242	1
TERG_06557T0	157	K	50S ribosomal protein L12	AFUB_066860																						1	0.0192842	60.019	K(1)FVESVPK	2	1.2953	1
TERG_07166T0	79	K	Unknown	Unknown																						1	0.0416674	40.268	TDK(1)LFRGR	3	0.385	1
TERG_07922T0	453	K	Aminomethyltransferase	ACLA_024730																						1	0.072397	40.883	K(1)GTEVGILVR	2	-0.45603	1
TERG_08655T0	40	K	ADP,ATP carrier protein	ACLA_029260																						1	0.00208924	107.65	VK(1)LLIQNQDEMLK	2	1.0509	1	1	0.00557257	107.65	VK(1)LLIQNQDEMLK	2	0.19987	1	1	0.000755174	97.69	VK(1)LLIQNQDEMLK	2	1.3295	1
TERG_08655T0	51	K	ADP,ATP carrier protein	ACLA_029260																						1	3.99487e-11	161.21	LLIQNQDEMLK(1)SGR	2	0.98186	1	1	0.0010995	132.97	LLIQNQDEMLK(1)SGR	3	1.9551	2	1	3.09235e-13	162.72	LLIQNQDEMLK(1)SGR	2	1.0572	1
TERG_12345T0	240	K	Kinesin family protein (BimC), putative	ACLA_066170																						1	0.0619328	45.158	GELEALK(1)K(1)SR	2	-1.656	1
TERG_12345T0	241	K	Kinesin family protein (BimC), putative	ACLA_066170																						1	0.0619328	45.158	GELEALK(1)K(1)SR	2	-1.656	1
TERG_12565T0	20	K	Unknown	Unknown																						0.812507	0.0380025	43.083	K(0.007)K(0.181)MEK(0.813)TPR	2	0.59905	1								0.882588	0.0292874	47.574	K(0.001)K(0.116)MEK(0.883)TPR	2	-0.3127	1
TERG_00066T0	105	K	4-hydroxyphenylpyruvate dioxygenase	AFUB_021270																													1	0.00253447	52.247	AYLEEIHAHLK(1)K	4	0.031002	1
TERG_00708T1	334	K	Serine hydroxymethyltransferase	ACLA_079780																													1	0.0188698	52.867	SALK(1)PGGLR	2	-0.52144	1
TERG_00708T1	330	K	Serine hydroxymethyltransferase	ACLA_079780																													0.982341	0.0330895	41.088	NTVPGDK(0.982)SALK(0.018)PGGLR	3	0.52572	1
TERG_01041T0	495	K	Mitochondrial inner membrane AAA protease Yta12, putative	ACLA_092110																													1	0.000723712	82.494	K(1)FNHETDVK	2	-2.2429	1
TERG_02032T0	537	K	ATP synthase subunit alpha	AFUB_082210																													0.999884	0.0105774	59.606	IDKEGQISK(1)DLEAQIR	3	1.7711	1
TERG_02973T0	430	K	Morphogenesis protein (Msb1), putative	ACLA_036480																													1	0.0508405	53.493	LGRSK(1)TSIK	2	0.99921	1	1	0.0115624	72.23	LGRSK(1)TSIK	2	0.32783	1
TERG_03206T0	119	K	Heat shock protein 70 (Hsp70)	ACLA_069020																													1	2.79334e-05	150.27	K(1)FTDPECQR	2	-1.5722	3
TERG_03206T0	586	K	Heat shock protein 70 (Hsp70)	ACLA_069020																													1	5.74884e-10	130.05	ADSVLNDTEK(1)ALK	2	0.069724	2
TERG_03206T0	176	K	Heat shock protein 70 (Hsp70)	ACLA_069020																													1	0.00238212	84.479	ETAEGYLNK(1)PIK	2	-0.82841	1
TERG_03738T0	321	K	60S ribosomal protein L3	ACLA_070790																													1	0.0636258	68.657	IK(1)NYCTVVR	2	0.17698	1
TERG_03762T0	331	K	Malate dehydrogenase	AFUB_091320																													1	0.00591174	80.706	NIQK(1)GVDFVK	2	-0.28217	1	1	0.0320231	73.499	NIQK(1)GVDFVK	2	-0.57937	1
TERG_03870T0	157	K	Avl9 protein, putative	AFUB_012430																													1	0.00103633	89.886	ISLK(1)NEDLHK	2	-0.53011	1
TERG_05087T0	215	K	AP-3 adaptor complex subunit beta, putative	AFUB_058930																													1	0.0222957	52.576	IELIHK(1)HYRSLVK	2	-2.4999	1
TERG_05679T0	77	K	3-hydroxybutyryl-CoA dehydrogenase, putative	ACLA_053970																													1	0.00558915	87.754	GLK(1)FAEK	2	0.77473	1	1	0.00110423	66.073	GLK(1)FAEK	2	-0.32404	1
TERG_05741T0	281	K	DUF1716 domain protein	AFUA_7G01910																													1	0.0283746	46.016	ISK(1)K(1)EK(1)R	3	0.0045675	1
TERG_05741T0	282	K	DUF1716 domain protein	AFUA_7G01910																													1	0.0283746	46.016	ISK(1)K(1)EK(1)R	3	0.0045675	1
TERG_05741T0	284	K	DUF1716 domain protein	AFUA_7G01910																													1	0.0283746	46.016	ISK(1)K(1)EK(1)R	3	0.0045675	1
TERG_06237T0	625	K	Dual specificity phosphatase, catalytic domain protein	ACLA_031080																													1	0.019459	42.976	IVNK(1)LREEMVMK	2	-2.0427	1
TERG_06282T0	27	K	DNA N-glycosylase, putative	AFUB_090900																													1	0.0409727	50.539	FGK(1)GK(1)QK	2	-0.36725	1
TERG_06282T0	29	K	DNA N-glycosylase, putative	AFUB_090900																													1	0.0409727	50.539	FGK(1)GK(1)QK	2	-0.36725	1
TERG_06689T0	166	K	Succinate dehydrogenase [ubiquinone] iron-sulfur subunit, mitochondrial	AFUB_057960																													1	0.0240759	86.794	SIK(1)PYLQR	2	1.5372	1
TERG_06828T0	441	K	Mitochondrial translocase complex component (Tim50), putative	ACLA_091100																													0.950782	0.0181208	46.73	REK(0.049)AMRDK(0.951)FEK	2	2.1472	1
TERG_06858T0	88	K	Peptidyl-prolyl cis-trans isomerase	ACLA_090800																													1	0.000453183	65.105	ALCTGEK(1)GFGYAGSGFHR	3	0.059759	1
TERG_07149T0	171	K	Aspartate aminotransferase	ACLA_049610																													1	0.000497093	72.922	DAGLTVEK(1)YR	2	-2.1187	1
TERG_07236T0	711	K	Unknown	Unknown																													1	0.013087	47.603	VSRTK(1)RETK	2	-3.0145	1
TERG_08655T0	280	K	ADP,ATP carrier protein	ACLA_029260																													1	0.00905629	49.448	SFFK(1)GAGANILR	2	0.9203	1
TERG_08968T0	164	K	RNA export mediator Gle1, putative	AFUA_1G11440																													0.999977	0.0684043	53.968	EK(1)AEQEKK	2	-0.5963	1
TERG_12562T0	53	K	Unknown	Unknown																													1	0.0140636	50.353	AREGEK(1)MPAR	2	-2.6254	1
TERG_01272T0	214	K	2-methylcitrate synthase, mitochondrial	mcsA																																				1	0.0310523	44.511	SDLPK(1)HILDLVK	3	-0.46028	1
TERG_01573T0	120	K	Peptidyl-prolyl cis-trans isomerase	ACLA_046970																																				1	0.0318624	40.352	FEDENFK(1)LR	2	2.6055	1
TERG_01670T2	10	K	Isocitrate dehydrogenase [NAD] subunit, mitochondrial	ACLA_088150																																				1	0.0131084	48.532	ATVQSDIFK(1)PTK	2	-2.0242	1
TERG_02007T0	165	K	Enoyl-CoA hydratase/isomerase family protein	AFUB_026710																																				1	0.000132929	78.418	ATFGQPEIK(1)LGTIPGAGGSQR	3	1.5727	1
TERG_03116T0	213	K	Ubiquitin-conjugating enzyme, putative	ACLA_040790																																				0.99671	0.0203751	74.255	EAEEK(0.997)K(0.003)PK	2	-0.58543	1
TERG_03357T0	1000	K	Nonribosomal peptide synthase, putative	ACLA_098420																																				1	0.0285228	44.349	FAK(1)RSTFHR	3	-0.72238	1
TERG_05770T0	179	K	Unknown	Unknown																																				1	0.00570202	65.252	K(1)FSMPFR	2	-3.5076	1
