# Supplementary material for: Proteome-Wide Identification of Lysine Propionylation in the Conidial and Mycelial Stages of Trichophyton rubrum
Source: Front Microbiol. 2019 Nov 13;10:2613. doi: 10.3389/fmicb.2019.02613 (PMC6861857; doi:10.3389/fmicb.2019.02613)
Supplement: Supplementary file 5 [file Table_4.xlsx]

## Sheet: conidia
Table S4. GO classification of the propionylated proteins.
GO Terms Level 1	GO Terms Level 2	No. of Protein	Protein IDs
Biological Process	metabolic process	22	TERG_05184T0 TERG_04335T0 TERG_05579T2 TERG_03153T1 TERG_08378T0 TERG_02768T1 TERG_00475T1 TERG_04281T2 TERG_04402T1 TERG_04690T0 TERG_01612T0 TERG_02032T0 TERG_04775T0 TERG_06655T0 TERG_04580T0 TERG_06744T0 TERG_06578T0 TERG_01909T0 TERG_04145T1 TERG_05579T0 TERG_04125T0 TERG_00633T0
	cellular process	18	TERG_05184T0 TERG_04335T0 TERG_03153T1 TERG_02768T1 TERG_08378T0 TERG_04281T2 TERG_03068T0 TERG_04690T0 TERG_01612T0 TERG_06655T0 TERG_02032T0 TERG_04580T0 TERG_06744T0 TERG_06578T0 TERG_01909T0 TERG_04145T1 TERG_04125T0 TERG_00633T0
	single-organism process	14	TERG_01612T0 TERG_05184T0 TERG_02032T0 TERG_04335T0 TERG_04580T0 TERG_06744T0 TERG_05579T2 TERG_04145T1 TERG_05579T0 TERG_03153T1 TERG_02768T1 TERG_04125T0 TERG_00475T1 TERG_04402T1
	localization	4	TERG_04145T1 TERG_02032T0 TERG_02508T0 TERG_07342T0
	cellular component organization or biogenesis	3	TERG_04690T0 TERG_03068T0 TERG_08378T0
	biological regulation	3	TERG_06817T0 TERG_06411T0 TERG_04281T2
Cellular Component	cell	11	TERG_04690T0 TERG_01612T0 TERG_05184T0 TERG_02032T0 TERG_06817T0 TERG_04145T1 TERG_07621T0 TERG_08378T0 TERG_02631T0 TERG_04405T0 TERG_00633T0
	macromolecular complex	8	TERG_01612T0 TERG_05184T0 TERG_02032T0 TERG_04145T1 TERG_08378T0 TERG_02631T0 TERG_04405T0 TERG_00633T0
	organelle	6	TERG_06817T0 TERG_07621T0 TERG_08378T0 TERG_04405T0 TERG_02631T0 TERG_00633T0
	membrane	5	TERG_04145T1 TERG_02032T0 TERG_07621T0 TERG_02508T0 TERG_00475T1
	membrane-enclosed lumen	1	TERG_08378T0
Molecular Function	catalytic activity	21	TERG_04335T0 TERG_05518T0 TERG_05579T2 TERG_00734T0 TERG_03153T1 TERG_02508T0 TERG_02768T1 TERG_00475T1 TERG_04402T1 TERG_01612T0 TERG_02032T0 TERG_06655T0 TERG_04775T0 TERG_04580T0 TERG_06744T0 TERG_04928T0 TERG_06794T0 TERG_01909T0 TERG_04145T1 TERG_05579T0 TERG_04125T0
	binding	19	TERG_04335T0 TERG_02508T0 TERG_02631T0 TERG_04281T2 TERG_04402T1 TERG_03068T0 TERG_04690T0 TERG_01612T0 TERG_02032T0 TERG_06655T0 TERG_04843T0 TERG_06744T0 TERG_04928T0 TERG_06578T0 TERG_07156T3 TERG_06794T0 TERG_04145T1 TERG_03211T1 TERG_04405T0
	transporter activity	3	TERG_04145T1 TERG_02032T0 TERG_02508T0
	antioxidant activity	1	TERG_04335T0
	molecular function regulator	1	TERG_06817T0
	structural molecule activity	1	TERG_00633T0

## Sheet: mycelia
GO Terms Level 1	GO Terms Level 2	No. of Protein	Protein IDs
Biological Process	metabolic process	34	TERG_01272T0 TERG_05184T0 TERG_07922T0 TERG_02155T0 TERG_05029T0 TERG_01052T0 TERG_06237T0 TERG_04281T2 TERG_04402T1 TERG_01573T0 TERG_05679T0 TERG_02007T0 TERG_01521T0 TERG_03738T0 TERG_06172T0 TERG_02728T0 TERG_01258T0 TERG_04899T0 TERG_06689T0 TERG_01041T0 TERG_00708T0 TERG_08968T0 TERG_06557T0 TERG_06858T0 TERG_07149T0 TERG_03300T1 TERG_02032T0 TERG_03762T0 TERG_02317T0 TERG_00708T1 TERG_0412…
	cellular process	29	TERG_01272T0 TERG_05184T0 TERG_04899T0 TERG_06689T0 TERG_07922T0 TERG_00708T0 TERG_01052T0 TERG_06237T0 TERG_04281T2 TERG_06858T0 TERG_06557T0 TERG_03206T1 TERG_07149T0 TERG_12345T0 TERG_01573T0 TERG_02032T0 TERG_03300T1 TERG_05679T0 TERG_03762T0 TERG_03679T0 TERG_03738T0 TERG_02317T0 TERG_06172T0 TERG_03206T0 TERG_00708T1 TERG_01258T0 TERG_04125T0 TERG_01670T2 TERG_00066T0
	single-organism process	20	TERG_01272T0 TERG_05184T0 TERG_06689T0 TERG_07922T0 TERG_00708T0 TERG_01052T0 TERG_05029T0 TERG_04402T1 TERG_07149T0 TERG_12345T0 TERG_02032T0 TERG_05679T0 TERG_03762T0 TERG_02317T0 TERG_02728T0 TERG_00708T1 TERG_04125T0 TERG_01258T0 TERG_01670T2 TERG_00066T0
	localization	5	TERG_08655T0 TERG_08968T0 TERG_02032T0 TERG_05087T0 TERG_01258T0
	other	2	TERG_03679T0 TERG_04281T2
Cellular Component	cell	18	TERG_03155T0 TERG_05184T0 TERG_04899T0 TERG_06224T0 TERG_08968T0 TERG_05087T0 TERG_02631T0 TERG_06557T0 TERG_08655T0 TERG_03300T1 TERG_02032T0 TERG_03679T0 TERG_01613T0 TERG_03738T0 TERG_06172T0 TERG_04405T0 TERG_01258T0 TERG_03123T0
	macromolecular complex	16	TERG_03155T0 TERG_05184T0 TERG_04899T0 TERG_08968T0 TERG_05087T0 TERG_02631T0 TERG_06557T0 TERG_03300T1 TERG_02032T0 TERG_03679T0 TERG_01613T0 TERG_03738T0 TERG_06172T0 TERG_04405T0 TERG_01258T0 TERG_03123T0
	organelle	13	TERG_08655T0 TERG_03300T1 TERG_04899T0 TERG_06224T0 TERG_03679T0 TERG_03738T0 TERG_08968T0 TERG_06172T0 TERG_02631T0 TERG_04405T0 TERG_01258T0 TERG_06557T0 TERG_03123T0
	membrane	6	TERG_01041T0 TERG_08655T0 TERG_02032T0 TERG_05087T0 TERG_05029T0 TERG_01258T0
Molecular Function	binding	34	TERG_03155T0 TERG_07922T0 TERG_05087T0 TERG_05029T0 TERG_00499T0 TERG_02631T0 TERG_04281T2 TERG_04402T1 TERG_03351T0 TERG_05770T0 TERG_05679T0 TERG_01613T0 TERG_02728T0 TERG_05145T3 TERG_03734T0 TERG_04899T0 TERG_06689T0 TERG_03116T0 TERG_01041T0 TERG_00708T0 TERG_03206T1 TERG_12345T0 TERG_07149T0 TERG_06351T0 TERG_02032T0 TERG_04928T0 TERG_05741T0 TERG_03679T0 TERG_04405T0 TERG_00708T1 TERG_0320…
	catalytic activity	29	TERG_01272T0 TERG_06689T0 TERG_07922T0 TERG_02155T0 TERG_01041T0 TERG_06224T0 TERG_00708T0 TERG_05029T0 TERG_01052T0 TERG_06237T0 TERG_06858T0 TERG_04402T1 TERG_07149T0 TERG_12345T0 TERG_01573T0 TERG_02032T0 TERG_05679T0 TERG_04928T0 TERG_02007T0 TERG_01521T0 TERG_03762T0 TERG_02317T0 TERG_00708T1 TERG_02728T0 TERG_04125T0 TERG_05621T0 TERG_03357T0 TERG_01670T2 TERG_00066T0
	structural molecule activity	5	TERG_03738T0 TERG_06172T0 TERG_03300T1 TERG_06557T0 TERG_04899T0
	transporter activity	5	TERG_08655T0 TERG_06224T0 TERG_02032T0 TERG_05029T0 TERG_01258T0
	electron carrier activity	2	TERG_06224T0 TERG_06689T0
