# Supplementary material for: Proteome-Wide Identification of Lysine Propionylation in the Conidial and Mycelial Stages of Trichophyton rubrum
Source: Front Microbiol. 2019 Nov 13;10:2613. doi: 10.3389/fmicb.2019.02613 (PMC6861857; doi:10.3389/fmicb.2019.02613)
Supplement: Supplementary file 7 [file Table_6.xlsx]

## Sheet: conidia
Table S6. KEGG enrichment of the propionylated proteins.
KEGG pathway	Mapping	Background	All Mapping	All Background	Fold enrichment	Fisher's exact test p value	-log10(p value)	Related proteins
ko01110 Biosynthesis of secondary metabolites	9	464	22	2896	2.55	0.00452504	2.34	TERG_06621T1 TERG_01612T0 TERG_05184T0 TERG_06744T0 TERG_06794T0 TERG_02768T1 TERG_00475T1 TERG_04125T0 TERG_04402T1
ko05322 Systemic lupus erythematosus	2	14	22	2896	18.81	0.00474475	2.32	TERG_04405T0 TERG_02631T0
ko01200 Carbon metabolism	5	174	22	2896	3.78	0.00842713	2.07	TERG_01612T0 TERG_02768T1 TERG_06744T0 TERG_04125T0 TERG_04402T1
ko00010 Glycolysis / Gluconeogenesis	3	65	22	2896	6.08	0.0122553	1.91	TERG_01612T0 TERG_06744T0 TERG_04402T1
ko01130 Biosynthesis of antibiotics	7	392	22	2896	2.35	0.0217016	1.66	TERG_01612T0 TERG_05184T0 TERG_02768T1 TERG_06744T0 TERG_04125T0 TERG_00475T1 TERG_04402T1
ko00680 Methane metabolism	2	32	22	2896	8.23	0.0238122	1.62	TERG_01612T0 TERG_06744T0
ko05034 Alcoholism	2	37	22	2896	7.12	0.0312517	1.51	TERG_04405T0 TERG_02631T0
ko00630 Glyoxylate and dicarboxylate metabolism	2	39	22	2896	6.75	0.0344552	1.46	TERG_05184T0 TERG_04125T0
ko00710 Carbon fixation in photosynthetic organisms	2	41	22	2896	6.42	0.0377825	1.42	TERG_06744T0 TERG_04402T1
ko00030 Pentose phosphate pathway	2	43	22	2896	6.12	0.0412295	1.38	TERG_02768T1 TERG_06744T0

## Sheet: mycelia
KEGG pathway	Mapping	Background	All Mapping	All Background	Fold enrichment	Fisher's exact test p value	-log10(p value)	Related proteins
ko00630 Glyoxylate and dicarboxylate metabolism	8	39	43	2896	13.82	5.24291e-08	7.28	TERG_01272T0 TERG_05184T0 TERG_01521T0 TERG_07922T0 TERG_03762T0 TERG_00708T0 TERG_00708T1 TERG_04125T0
ko01200 Carbon metabolism	12	174	43	2896	4.64	4.5263e-06	5.34	TERG_07149T0 TERG_01272T0 TERG_02007T0 TERG_01521T0 TERG_07922T0 TERG_06689T0 TERG_03762T0 TERG_00708T0 TERG_00708T1 TERG_04125T0 TERG_01670T2 TERG_04402T1
ko05322 Systemic lupus erythematosus	4	14	43	2896	19.24	3.78992e-05	4.42	TERG_03679T0 TERG_04405T0 TERG_02631T0 TERG_03123T0
ko00020 Citrate cycle (TCA cycle)	5	48	43	2896	7.02	0.000606994	3.22	TERG_01272T0 TERG_04125T0 TERG_01670T2 TERG_06689T0 TERG_03762T0
ko01120 Microbial metabolism in diverse environments	12	285	43	2896	2.84	0.00061055	3.21	TERG_07149T0 TERG_01272T0 TERG_05679T0 TERG_02007T0 TERG_01521T0 TERG_06689T0 TERG_03762T0 TERG_00708T0 TERG_00708T1 TERG_04125T0 TERG_01670T2 TERG_04402T1
ko05034 Alcoholism	4	37	43	2896	7.28	0.00195034	2.71	TERG_03679T0 TERG_04405T0 TERG_02631T0 TERG_03123T0
ko00670 One carbon pool by folate	3	18	43	2896	11.22	0.00213082	2.67	TERG_00708T0 TERG_00708T1 TERG_07922T0
ko01130 Biosynthesis of antibiotics	13	392	43	2896	2.23	0.00327017	2.49	TERG_07149T0 TERG_01272T0 TERG_05184T0 TERG_02007T0 TERG_01521T0 TERG_07922T0 TERG_06689T0 TERG_03762T0 TERG_00708T0 TERG_00708T1 TERG_04125T0 TERG_01670T2 TERG_04402T1
ko00360 Phenylalanine metabolism	3	21	43	2896	9.62	0.00336685	2.47	TERG_07149T0 TERG_05679T0 TERG_00066T0
ko05012 Parkinson's disease	6	109	43	2896	3.71	0.00484763	2.31	TERG_08655T0 TERG_06224T0 TERG_02032T0 TERG_05029T0 TERG_01258T0 TERG_06689T0
ko01110 Biosynthesis of secondary metabolites	14	464	43	2896	2.03	0.00527588	2.28	TERG_07149T0 TERG_01272T0 TERG_05184T0 TERG_02007T0 TERG_01521T0 TERG_07922T0 TERG_06689T0 TERG_03762T0 TERG_00708T0 TERG_02317T0 TERG_00708T1 TERG_04125T0 TERG_01670T2 TERG_04402T1
ko00650 Butanoate metabolism	4	49	43	2896	5.5	0.00549864	2.26	TERG_05679T0 TERG_01052T0 TERG_02007T0 TERG_01521T0
ko00362 Benzoate degradation	2	9	43	2896	14.97	0.00725781	2.14	TERG_05679T0 TERG_01521T0
ko05010 Alzheimer's disease	6	120	43	2896	3.37	0.00774164	2.11	TERG_06224T0 TERG_02032T0 TERG_05029T0 TERG_01258T0 TERG_04402T1 TERG_06689T0
ko01210 2-Oxocarboxylic acid metabolism	4	56	43	2896	4.81	0.00884167	2.05	TERG_07149T0 TERG_01272T0 TERG_04125T0 TERG_01670T2
ko03010 Ribosome	6	125	43	2896	3.23	0.0094061	2.03	TERG_03738T0 TERG_06172T0 TERG_03300T1 TERG_06437T0 TERG_06557T0 TERG_04899T0
ko05016 Huntington's disease	6	125	43	2896	3.23	0.0094061	2.03	TERG_08655T0 TERG_06224T0 TERG_02032T0 TERG_05029T0 TERG_01258T0 TERG_06689T0
ko03460 Fanconi anemia pathway	5	99	43	2896	3.4	0.0144908	1.84	TERG_06351T0 TERG_02728T0 TERG_01052T0 TERG_02007T0 TERG_01521T0
ko00460 Cyanoamino acid metabolism	2	13	43	2896	10.36	0.0151442	1.82	TERG_00708T0 TERG_00708T1
ko01230 Biosynthesis of amino acids	7	188	43	2896	2.51	0.019016	1.72	TERG_07149T0 TERG_01272T0 TERG_00708T0 TERG_00708T1 TERG_04125T0 TERG_04402T1 TERG_01670T2
ko00710 Carbon fixation in photosynthetic organisms	3	41	43	2896	4.93	0.021965	1.66	TERG_07149T0 TERG_04402T1 TERG_03762T0
ko04260 Cardiac muscle contraction	2	22	43	2896	6.12	0.0412295	1.38	TERG_06224T0 TERG_05029T0
ko00190 Oxidative phosphorylation	5	131	43	2896	2.57	0.0425239	1.37	TERG_06224T0 TERG_02032T0 TERG_05029T0 TERG_01258T0 TERG_06689T0
ko00350 Tyrosine metabolism	2	23	43	2896	5.86	0.0447378	1.35	TERG_07149T0 TERG_00066T0
