# Supplementary material for: Proteome-Wide Identification of Lysine Propionylation in the Conidial and Mycelial Stages of Trichophyton rubrum
Source: Front Microbiol. 2019 Nov 13;10:2613. doi: 10.3389/fmicb.2019.02613 (PMC6861857; doi:10.3389/fmicb.2019.02613)
Supplement: Supplementary file 9 [file Table_8.XLSX]

## Sheet: Sheet2
Table S8. Concentrations of intracellular propionyl-CoA in T. rubrum.
	repeat 1 (ng/mg)	repeat 2 (ng/mg)	repeat 3 (ng/mg)	mean (ng/mg)	SD	p-value
Sabouraud	1.64494	1.8519	1.45711	1.65131	0.197472
0.125% SP	1.81876	3.38487	1.88009	2.36124	0.887016	0.2474
0.25% SP	2.42184	3.23585	1.93202	2.52991	0.658597	0.0913
0.5% SP	3.92627	2.16927	3.07324	3.05626	0.878623	0.054
0.1% SP	5.81652	6.77043	4.9654	5.85078	0.903004	0.0014	**
Conidia	0.753945	1.15301	1.19131	1.03276	0.242216	0.0266	*
Sabouraud indicates mycelia cultured in Sabouraud liquid medium with no addition of sodium propionate; SP indicates mycelia cultured in different concentration of sodium propionate.
Conidia indidates T. rubrum conidia cultured on potato dextrose agar with no addition of sodium propionate.

## Sheet: Sheet3
sample number	sample name	weight（mg）	peak area	concentration（ng/mL）	final concentration (ng/mg)
S1-1	1% SP_repeat 1	49.2	5290	357.716	5.81652
S1-2	1% SP_repeat 2	50.7	6330	429.076	6.77043
S1-3	1% SP_repeat 3	48.9	4500	303.51	4.9654
S2-1	0.5% SP_repeat 1	48.7	3560	239.011	3.92627
S2-2	0.5% SP_repeat 2	51.2	2100	138.833	2.16927
S2-3	0.5% SP_repeat 3	49	2820	188.236	3.07324
S3-1	0.25% SP_repeat 1	51.3	2340	155.301	2.42184
S3-2	0.25% SP_repeat 2	50.1	3030	202.645	3.23585
S3-3	0.25% SP_repeat 3	50.1	1840	120.993	1.93202
S4-1	0.125% SP_repeat 1	49.9	1730	113.445	1.81876
S4-2	0.125% SP_repeat 2	51.3	3240	217.054	3.38487
S4-3	0.125% SP_repeat 3	50.9	1820	119.621	1.88009
S5-1	Sabouraud_repeat 1	49.5	1560	101.781	1.64494
S5-2	Sabouraud_repeat 2	49.6	1750	114.818	1.8519
S5-3	Sabouraud_repeat 3	49.1	1380	89.4299	1.45711
S6-1	Conidia_repeat 1	51.5	784	48.5352	0.753945
S6-2	Conidia_repeat 2	51.1	1150	73.6484	1.15301
S6-3	Conidia_repeat 3	51.3	1190	76.393	1.19131
QC			1110	70.9038
QC			1130	72.2761
QC			1060	67.473
QC			981	62.0524
RSD		0.0668121
